# Supplementary material for: Feasibility of Predicting Surgical Duration in Endometriosis Using Numerical Multi-Scoring System of Endometriosis (NMS-E)
Source: Biomedicines. 2024 Jun 6;12(6):1267. doi: 10.3390/biomedicines12061267 (PMC11201286; doi:10.3390/biomedicines12061267)
Supplement: Supplementary file 1 [file biomedicines-12-01267-s001.zip]

Archive with 6 entries (6 files):
- supplementary table. manuscript.ver.3.xlsx
- __MACOSX/._supplementary table. manuscript.ver.3.xlsx
- NMS-E Ver. 5.xlsx
- __MACOSX/._NMS-E Ver. 5.xlsx
- Supplementary NMS-E format PP.ver.4.pptx
- __MACOSX/._Supplementary NMS-E format PP.ver.4.pptx
