# Supplementary material for: Feasibility of Predicting Surgical Duration in Endometriosis Using Numerical Multi-Scoring System of Endometriosis (NMS-E)
Source: Biomedicines. 2024 Jun 6;12(6):1267. doi: 10.3390/biomedicines12061267 (PMC11201286; doi:10.3390/biomedicines12061267)
Supplement: Supplementary file 1 [file biomedicines-12-01267-s001.zip › supplementary table. manuscript.ver.3.xlsx]

## Sheet: Supplementary Table S1
	Supplementary Table. S1 Correlation Between Various Scores and Clinical Symptoms
		E-score	Cyst score	Adhesion score	Pain score	Uterine score
	Dysmenorrhoea (n=102)	0.277	-0.15	0.206	0.405	0.3
	Dyspareunia (n=94)	0.115	-0.07	0.049	0.353	0.032
	Dyschezia (n=102)	0.132	-0.229	0.072	0.27	0.185
	Chronic pelvic pain (n=102)	0.219	-0.001	0.152	0.33	0.134
	This table was calculated using the Spearman correlation coefficient method. Note: The numbers indicate the correlation coefficients.

## Sheet: Supplementary Table S2
	Supplementary Table. S2 Correlation Between Various Scores, Surgical Duration, and Blood Loss
		iE-score	iCyst score	iAdhesion score	iPain score	iUterine score
	Preoperative corresponding score*	0.932	0.971	0.837	1.000	0.765
	r-ASRM score	0.803	0.525	0.875	0.223	0.393
	Surgery Duration	0.712	0.316	0.672	0.362	0.475
	Blood loss	0.342	0.227	0.221	0.256	0.178
	This table was calculated using the Spearman correlation coefficient method. Note: The numbers indicate the correlation coefficients. * This shows the correlation coefficients for comparisons such as between the iE-score and E-score, and the iCyst score and Cyst score.

## Sheet: Supplementary Table S3
	Supplementary Table S3. Correlation Analysis of Surgical Duration with Combined Scoring of intraoperative Adhesion, Pain, Cyst, Rare, and Uterine Scores in Endometriosis
		Variation of additional element of Intraoperative Uterine score (iUS)
		No additional score	+ iA	+ iR	+ iE (all 3)*	+ iE (3, 6, or 10)**	+ iE (3, 6, or 10)** + iRare score (RS)†
	Intraoprative Adhesion score (iAS)	0.672	0.629	0.637	0.719	0.73	0.739
	iAS + iPS	0.641	0.653	0.633	0.671	0.701	0.716
	iCS + iAS + iPS	0.636	0.654	0.648	0.681	0.705	0.718
	iCS + iAS + iPS + iUS (A,R,E)	0.695‡	-	-	-	0.705	Same as below
	Intraoperative E-score (iCS +iAS +iPS + iUS (A.R,E) +iRS)	0.712‡	-	-	-	-	0.720§
	r-ASRM score	0.7
	This table was calculated using the Spearman correlation coefficient method. Note: The numbers indicate the correlation coefficients. iA: intraoperative Adenomyosis, iR: intraoperative Retroverted uterus, iE: intraoperative Endometriotic nodule. * Allocate 3 points uniformly for endometriotic nodules recognized and excised as deep endometriosis during surgery, regardless of the number of lesions.…
