# Supplementary material for: Feasibility of Predicting Surgical Duration in Endometriosis Using Numerical Multi-Scoring System of Endometriosis (NMS-E)
Source: Biomedicines. 2024 Jun 6;12(6):1267. doi: 10.3390/biomedicines12061267 (PMC11201286; doi:10.3390/biomedicines12061267)
Supplement: Supplementary file 1 [file biomedicines-12-01267-s001.zip › NMS-E Ver. 5.xlsx]

## Sheet: NMS-E
		To facilitate grading, please record the E lesions in the upper grids. For all other lesions, record them in the lower grids.
NMS-E
			"Enter 'E' where the endometrial nodule (E lesion) is noted
													Lesions in the Uterine Score
Endometrial nodule
													E: Endometrial nodule
		Top				Side				Front
													N: Normal ovary or uterus
													A: adenomyosis
Physical Map													R: retroverted uterus
													M: Fibroids
			cm						Enter 1 to 10		NRS
	Round up		Round up		Number of (+)			Max	3 points for each lesion				*Fibroids are not scored. Paste this box into the relevant area
NMS-E	(	0	/	0	) - (	0	) - (	0	) - (	0	)
			Cyst score			Adhesion score		Pain score		Uterine score
		0	+	0	+	0	+	0	+	0
E-score	=	(	0	)
								Made by Mariko Isomura

## Sheet: List
(+)
(−)	A	E
	R
	AR
